# Supplementary material for: Risk chain identification of single-vehicle accidents considering multi-risk factors coupling effect
Source: PLoS One. 2024 May 23;19(5):e0302216. doi: 10.1371/journal.pone.0302216 (PMC11115261; doi:10.1371/journal.pone.0302216)
Supplement: S1 File — (XLSX) [file pone.0302216.s001.xlsx]

## Sheet: 单车事故数据
	r1	r2	r3	r4	r5	r6	f1	f2	f3	f4	f5	f6	f7	f8	f9	f10	f11	f12	f13	f14	f15	f16	i1	i2	i3	i4	i5	i6	i7	i8
r1	0	0	0	0	0	0	0	0	0	0	0	0	0	0	0	0	0	0	0	0	0	0	0	0	0	0	0	0	0	0
r2	0	0	0	0	0	0	0	0	0	0	0	0	0	0	0	0	0	0	0	0	0	0	0	0	0	0	0	0	0	0
r3	0	0	0	0	0	0	0	0	0	0	0	0	0	0	0	0	0	0	0	0	0	0	0	0	0	0	0	0	0	0
r4	0	0	0	0	0	0	0	0	0	0	0	0	0	0	0	0	0	0	0	0	0	0	0	0	0	0	0	0	0	0
r5	0	0	0	0	0	0	0	0	0	0	0	0	0	0	0	0	0	0	0	0	0	0	0	0	0	0	0	0	0	0
r6	0	0	0	0	0	0	0	0	0	0	0	0	0	0	0	0	0	0	0	0	0	0	0	0	0	0	0	0	0	0
f1	0	0	0	0	0	0	0	0	0	0	0	0	13	0	0	0	0	0	0	0	0	0	0	0	0	0	0	0	0	0
f2	0	0	1	0	0	0	0	0	0	0	0	0	32	0	0	0	0	0	0	0	0	13	0	0	0	0	0	0	0	0
f3	0	0	0	0	0	0	0	0	0	0	0	0	5	0	0	0	0	0	0	0	0	2	0	0	0	0	0	0	0	0
f4	0	0	0	0	0	0	0	0	0	0	0	0		0	0	0	0	0	0	0	0	3	0	0	0	0	0	0	0	0
f5	0	0	0	0	0	0	0	0	0	0	0	0	1	0	0	0	0	0	0	0	0	0	0	0	0	0	0	0	0	0
f6	0	0	0	0	0	0	0	0	0	0	0	0	1	0	0	0	0	0	0	0	0	2	0	0	0	0	0	0	0	0
f7	9	47	1	1	1	5	0	0	0	0	0	0	0	0	0	0	0	0	0	0	0	0	0	0	0	0	0	0	0	0
f8	0	0	0	0	0	0	0	0	0	0	0	0	3	0	0	0	0	1	0	0	0	0	0	0	0	0	0	0	0	0
f9	0	0	0	0	0	0	0	0	0	0	0	0	2	0	0	0	0	0	0	0	0	0	0	0	0	0	0	0	0	0
f10	0	0	0	0	0	0	0	0	0	0	0	0	2	0	0	0	0	0	0	0	0	0	0	0	0	0	0	0	0	0
f11	0	0	0	1	0	0	0	0	0	0	0	0	24	0	0	0	0	0	0	0	0	6	0	0	0	0	0	0	0	0
f12	0	0	0	0	0	0	0	0	0	0	0	0	2	0	0	0	0	0	0	0	0	1	0	0	0	0	0	0	0	0
f13	0	0	0	0	0	0	0	0	0	0	0	0	18	0	0	0	0	0	0	0	0	6	0	0	0	0	0	0	0	0
f14	0	0	0	0	0	0	0	0	0	0	0	0	11	0	0	0	0	0	0	0	0	1	0	0	0	0	0	0	0	0
f15	0	0	0	0	0	0	0	0	0	0	0	0	1	0	0	0	0	0	0	0	0	0	0	0	0	0	0	0	0	0
f16	4	11	0	0	0	3	0	0	0	0	0	0	0	0	0	0	0	0	0	0	0	0	0	0	0	0	0	0	0	0
i1	0	0	0	0	0	0	0	0	0	0	0	0	0	0	0	0	0	0	0	0	0	0	0	20	31	22	0	0	0	0
i2	0	0	0	0	0	0	0	22	0	1	0	0	0	0	0	0	0	0	0	0	0	0	0	0	0	0	0	0	0	0
i3	0	0	0	0	0	0	11	41	6	3	1	3	14	0	3	0	0	0	0	0	0	0	0	0	0	0	0	0	0	0
i4	0	0	0	0	0	0	0	0	0	0	0	0	0	0	0	0	28	3	23	7	0	0	0	0	0	0	0	0	0	0
i5	0	0	0	0	0	0	0	0	0	0	0	0	24	0	0	0	0	0	0	0	0	8	0	0	0	0	0	0	0	0
i6	0	0	0	0	0	0	0	0	0	0	0	0	27	0	0	0	0	0	0	0	0	7	0	0	0	0	0	0	0	0
i7	0	0	0	0	0	0	0	0	0	0	0	0	44	0	0	0	0	0	0	0	0	13	0	0	0	0	0	0	0	0
i8	0	0	0	0	0	0	0	0	0	0	0	0	34	0	0	0	0	0	0	0	0	6	0	0	0	0	0	0	0	0
