# Supplementary material for: Risk chain identification of single-vehicle accidents considering multi-risk factors coupling effect
Source: PLoS One. 2024 May 23;19(5):e0302216. doi: 10.1371/journal.pone.0302216 (PMC11115261; doi:10.1371/journal.pone.0302216)
Supplement: S2 File — (TXT) [file pone.0302216.s002.txt]

a,t,e,w,l
b,c,f,e,l
a,c,e,g,l,w,y
a,c,f,h,u
e,m,n,x
a,c,m,x,v
a,g,x,y,l,u,z
a,e,m,l,x
c,f,g,h,u
b,c,e,g,w,x,u
a,c,l,x,e,v
a,e,j,u,w
c,g,e,u
a,c,e,g,u,y,z
c,f,g,w,y,z
c,f,v
c,f,l,v,x
a,c,e,u,w
c,u
a,c,e,h,l,u,v
b,c,e,g,l,u,w
c,x,w,u,v
b,c,g,h,l,u
a,c,f,p,w,u
b,c,j,w,u,v
a,l,t
b,w,z
a,c,g,l,p,u,w
c,l,m,w
c,h,v
c,e,f,g,h,u
c,e,g,u,w
c,l
b,c,e,u
a,c,l,u
b,g,u,v,w
a,p,l,u,w
a,c,g,u,w
a,c,f,m
a,c,l,u
l,u,o
c,g,l,u
c,f,g,h,l,u
b,c,g,m,
a,c,g,l,u
b,c,e
b,e,k,l
a,b,c,l,w,z
a,b,c,m,u,x
b,c,e,i,u
a,c,l,w,x
c,e,m,u,w,x
a,c,l,u,x
a,c,e,l,u,w,x
a,g,h,u,w
a,b,e,l,u
a,c,e,g,h,u
b,c,e,l,u
a,c,g,l,u,x
c,g,l,u
a,b,c,p,u,x
a,c,f,g,h,u
b,e,g
a,c,e,u
a,c,f,g,u
a,c,f,h,l,u
a,c,e,u,w
e,g,u,o
a,c,u,x
a,b,c,f,g,l,w,v,x
b,c,e,g,u
k,u,x
c,g,w,v,x
a,g,j,l,x
a,h,n,u
a,b,u
b,c,e,l
a,b,c,l,x
c,n,u,v
a,c,l,u,w,x
a,e,k,w,x
a,b,u,w
b,c,g,u,o
